# Supplementary material for: SuperPATH—Current Status of Evidence and Further Investigations: A Scoping Review and Quality Assessment
Source: J Clin Med. 2023 Aug 19;12(16):5395. doi: 10.3390/jcm12165395 (PMC10455631; doi:10.3390/jcm12165395)
Supplement: Supplementary file 1 [file jcm-12-05395-s001.zip]

Archive with 1 entries (1 files):
- jcm-2499055-supplementary.pdf
